# Supplementary material for: Roles of Indole and Its Derivative in Modulating E. coli–Candida albicans Biofilm Formation
Source: Int J Mol Sci. 2026 May 16;27(10):4478. doi: 10.3390/ijms27104478 (PMC13208022; doi:10.3390/ijms27104478)
Supplement: Supplementary file 1 [file ijms-27-04478-s001.zip]

Archive with 1 entries (1 files):
- ijms-4248878-supplementary.pdf
